# Supplementary material for: Calanthe sieboldopsis (Orchidaceae, Epidendroideae, Collabieae), a new species from Luoxiao Mountains, eastern China
Source: PhytoKeys. 2020 Apr 10;145:37–45. doi: 10.3897/phytokeys.145.49386 (PMC7165192; doi:10.3897/phytokeys.145.49386)
Supplement: XML Treatment for Calanthe sieboldopsis [file phytokeys.145.49386-treatment1.xml]

<!DOCTYPE tp:taxon-treatment
  PUBLIC "-//TaxonX//DTD Taxonomic Treatment Publishing DTD v0 20100105//EN" "tax-treatment-NSO.dtd">
<tp:taxon-treatment xmlns:tp="http://www.plazi.org/taxpub"><tp:treatment-meta><kwd-group><label>Taxon classification</label><kwd><named-content xmlns:xlink="http://www.w3.org/1999/xlink" content-type="kingdom">Plantae</named-content></kwd><kwd><named-content xmlns:xlink="http://www.w3.org/1999/xlink" content-type="order">Asparagales</named-content></kwd><kwd><named-content xmlns:xlink="http://www.w3.org/1999/xlink" content-type="family">Orchidaceae</named-content></kwd></kwd-group><mixed-citation publication-type="journal"><person-group><name><surname>Yang</surname><given-names>Bo-Yun</given-names></name><name><surname>Luo</surname><given-names>Huo-Lin</given-names></name><name><surname>Huang</surname><given-names>Wei-Chang</given-names></name><name><surname>Xiong</surname><given-names>Dong-Jin</given-names></name><name><surname>Tan</surname><given-names>Shao-Lin</given-names></name><name><surname>Li</surname><given-names>Bo</given-names></name></person-group><article-title><italic><tp:taxon-name><tp:taxon-name-part taxon-name-part-type="genus" reg="Calanthe">Calanthe</tp:taxon-name-part> <tp:taxon-name-part taxon-name-part-type="species" reg="sieboldopsis">sieboldopsis</tp:taxon-name-part></tp:taxon-name></italic> (<tp:taxon-name><tp:taxon-name-part taxon-name-part-type="family">Orchidaceae</tp:taxon-name-part></tp:taxon-name>, <tp:taxon-name><tp:taxon-name-part taxon-name-part-type="subfamily">Epidendroideae</tp:taxon-name-part></tp:taxon-name>, <tp:taxon-name><tp:taxon-name-part taxon-name-part-type="tribe">Collabieae</tp:taxon-name-part></tp:taxon-name>), a new species from Luoxiao Mountains, eastern China</article-title><source>PhytoKeys</source><day>10</day><month>4</month><year>2020</year><volume>145</volume><fpage>37</fpage><lpage>45</lpage><pub-id pub-id-type="doi">10.3897/phytokeys.145.49386</pub-id></mixed-citation></tp:treatment-meta><tp:nomenclature><tp:taxon-name><object-id xmlns:xlink="http://www.w3.org/1999/xlink" content-type="arpha" xlink:type="simple">4D94B8E1-63A9-5F09-8946-DD4AF4A4FEC2</object-id>
            <tp:taxon-name-part taxon-name-part-type="genus" reg="Calanthe">Calanthe</tp:taxon-name-part>
            <tp:taxon-name-part taxon-name-part-type="species" reg="sieboldopsis">sieboldopsis</tp:taxon-name-part>
            <object-id xmlns:xlink="http://www.w3.org/1999/xlink" content-type="ipni" xlink:type="simple">urn:lsid:ipni.org:names:77209332-1</object-id>
          </tp:taxon-name><tp:taxon-authority>B.Y.Yang &amp; Bo Li</tp:taxon-authority><tp:taxon-status xmlns:xlink="http://www.w3.org/1999/xlink" xlink:type="simple">sp. nov.</tp:taxon-status><xref ref-type="fig" rid="F1">异大黄花虾脊兰 Figures 1A–F</xref><xref ref-type="fig" rid="F2">, 2</xref></tp:nomenclature><tp:treatment-sec sec-type="diagnosis" id="SECID0ENJAC"><title>Diagnosis.</title><p>This species is most similar to <italic><tp:taxon-name><tp:taxon-name-part taxon-name-part-type="genus" reg="Calanthe">Calanthe</tp:taxon-name-part> <tp:taxon-name-part taxon-name-part-type="species" reg="sieboldii">sieboldii</tp:taxon-name-part></tp:taxon-name></italic> in habit, gross morphology and flower colour, but differs from the latter in having smaller flowers (dorsal sepal 15–20 mm in length in <italic><tp:taxon-name><tp:taxon-name-part taxon-name-part-type="genus" reg="Calanthe">C.</tp:taxon-name-part> <tp:taxon-name-part taxon-name-part-type="species" reg="sieboldopsis">sieboldopsis</tp:taxon-name-part></tp:taxon-name> vs.</italic> 22–30 mm in <italic><tp:taxon-name><tp:taxon-name-part taxon-name-part-type="genus" reg="Calanthe">C.</tp:taxon-name-part> <tp:taxon-name-part taxon-name-part-type="species" reg="sieboldii">sieboldii</tp:taxon-name-part></tp:taxon-name></italic>, petals 15–17 in length <italic>vs.</italic> 19–24 mm), longer spurs (12–14 mm <italic>vs.</italic> 6–8 mm), lip mid-lobe nearly rectangular with emarginate apex (<italic>vs.</italic> elliptic with mucronate apex), disc with 3 ridges and the proximal ends of the lateral 2 ridges enlarged with light reddish spots and minute white hairs (<italic>vs.</italic> disc with 5 ridges and 2 rows of white short hairs at base), pollinia equal in size (<italic>vs.</italic> unequal in size with the lower 4 smaller and the upper 4 larger).</p></tp:treatment-sec><tp:treatment-sec sec-type="material" id="SECID0E6KAC"><title>Type.</title><p>China. Jiangxi Province: Ji’an City, Jinggangshan Mountain, Jinggangshan National Nature Reserve, in the valley, near margins of evergreen broad-leaf forest, <named-content xmlns:xlink="http://www.w3.org/1999/xlink" content-type="dwc:verbatimCoordinates" xlink:type="simple"><named-content content-type="geo-json" specific-use="{&#34;type&#34;:&#34;Point&#34;,&#34;coordinates&#34;:[114.583889,26.421389]}" id="NCID0EILAC" xlink:type="simple">26°25'17"N, 114°35'02"E</named-content></named-content>, ca. 540 m a.s.l., 19 April 2017, <italic>B.Y.Yang 095</italic> (Holotype: CSH!; Isotypes: JXU!).</p><fig id="F2" position="float" orientation="portrait"><object-id xmlns:xlink="http://www.w3.org/1999/xlink" content-type="doi" xlink:type="simple">10.3897/phytokeys.145.49386.figure2</object-id><object-id xmlns:xlink="http://www.w3.org/1999/xlink" content-type="arpha" xlink:type="simple">DFE1D214-90D3-5F1C-BD0C-1AF5947BC8BB</object-id><label>Figure 2.</label><caption><p>Line drawing illustration of <italic><tp:taxon-name><tp:taxon-name-part taxon-name-part-type="genus" reg="Calanthe">Calanthe</tp:taxon-name-part> <tp:taxon-name-part taxon-name-part-type="species" reg="sieboldopsis">sieboldopsis</tp:taxon-name-part></tp:taxon-name></italic> B.Y.Yang &amp; Bo Li, sp. nov. <bold>A</bold> habit <bold>B</bold> flower <bold>C</bold> column and lip (top view) <bold>D</bold> lip (bottom view) <bold>E</bold> ovary, column, lip and spur (lateral view) <bold>F</bold> dorsal sepal <bold>G</bold> lateral sepals <bold>H</bold> petals <bold>I</bold> column, rostellum and anther cap (uncovered) <bold>J</bold> anther cap (top view) <bold>K</bold> pollinia.</p></caption><graphic xmlns:xlink="http://www.w3.org/1999/xlink" xlink:href="phytokeys-145-037-g002.jpg" position="float" orientation="portrait" xlink:type="simple" id="oo_398926.jpg"><uri content-type="original_file" xlink:type="simple">https://binary.pensoft.net/fig/398926</uri></graphic></fig></tp:treatment-sec><tp:treatment-sec sec-type="description" id="SECID0E4MAC"><title>Description.</title><p>Plants 35–45 cm tall. Rhizome elongate, thick. Pseudobulbs small, inconspicuous, obscured by the bases of the leaves, with 3–5 basal sheaths. Leaves 4–7, well developed and spreading at anthesis, not deciduous; blade broadly elliptic, 14–28 × 6.5–9.0 cm, apex acute; petiole-like base 9.5–16 cm long, usually forming a pseudostem, 8.5–10 cm long, 1.0–1.5 cm in diam. Scape arising from leaf axil, 30–45 cm tall, sparsely puberulent; rachis 15–25 cm long, laxly 8–11-flowered; floral bracts persistent, lanceolate, 5.0–8.5 mm long, puberulent, apex acuminate. Flowers bright yellow, large, slightly fleshy, glabrous except for lip base; pedicel and ovary 18–20 mm long, minutely puberulent. Dorsal sepal elliptic, 15–20 × 5.0–6.5 mm, apex acute; lateral sepals narrowly oblong, 12–15 × 4–6 mm, apex acute. Petals obovate-lanceolate, 15–17 × 4.5–5.5 mm, base narrowed, apex acute; lip adnate to entire length of column wings, spreading horizontally, yellow, mottled red at base, deeply 3-lobed; lateral lobes oblong-elliptic or falcate-obovate, oblique, 6.5–8.0 × 4.5–5.5 mm, apex obtuse-rounded; mid-lobe nearly rectangular, 6.0–8.5 × 4.5–5.5 mm, apex emarginate; disc with 3 ridges, extending to middle of mid-lobe; the proximal ends of the lateral 2 ridges enlarged, with light reddish spots and minute white hairs; spur curved, cylindrical, 12–14 mm, inside puberulent. Column 5.0–6.0 mm, thick, wings decurrent and connecting to ridges on disc; rostellum 2-lobed; anther cap beaked; pollinia 8, clavate, equal in size, grouped into two clusters, each with a short caudicle, 0.5 mm long, attached to an elliptic viscidium.</p></tp:treatment-sec><tp:treatment-sec sec-type="phenology" id="SECID0ECNAC"><title>Phenology.</title><p>Flowering was observed from early April to early May and fruiting from late April to early June.</p></tp:treatment-sec><tp:treatment-sec sec-type="distribution" id="SECID0EHNAC"><title>Distribution.</title><p>The species is currently known only from two sites: one is the type locality in Jinggangshan National Nature Reserve, Jinggangshan Mountain, Luoxiao Mountains of Jiangxi Province and another in Xianyueshan Mountain of Liling City, Hunan Province (Figure <xref ref-type="fig" rid="F3">3</xref>). The two localities belong to the same large mountain range, Luoxiao Mountains, which are the provincial border of Jiangxi and Hunan provinces. Plants of both populations grow in wet valleys and near margins of evergreen broad-leaf forest at elevations of 400–600 m a.s.l.</p><fig id="F3" position="float" orientation="portrait"><object-id xmlns:xlink="http://www.w3.org/1999/xlink" content-type="doi" xlink:type="simple">10.3897/phytokeys.145.49386.figure3</object-id><object-id xmlns:xlink="http://www.w3.org/1999/xlink" content-type="arpha" xlink:type="simple">F8051AA6-1909-5965-A3A4-A0FF9CDEBC23</object-id><label>Figure 3.</label><caption><p>Distribution map of <italic><tp:taxon-name><tp:taxon-name-part taxon-name-part-type="genus" reg="Calanthe">Calanthe</tp:taxon-name-part> <tp:taxon-name-part taxon-name-part-type="species" reg="sieboldopsis">sieboldopsis</tp:taxon-name-part></tp:taxon-name></italic> (blue and green circles show the type locality and another occurrence, respectively) and <italic><tp:taxon-name><tp:taxon-name-part taxon-name-part-type="genus" reg="Calanthe">C.</tp:taxon-name-part> <tp:taxon-name-part taxon-name-part-type="species" reg="sieboldii">sieboldii</tp:taxon-name-part></tp:taxon-name></italic> (purple and orange squares show historical records and the recently-discovered localities, respectively).</p></caption><graphic xmlns:xlink="http://www.w3.org/1999/xlink" xlink:href="phytokeys-145-037-g003.jpg" position="float" orientation="portrait" xlink:type="simple" id="oo_398927.jpg"><uri content-type="original_file" xlink:type="simple">https://binary.pensoft.net/fig/398927</uri></graphic></fig></tp:treatment-sec><tp:treatment-sec sec-type="etymology" id="SECID0EUOAC"><title>Etymology.</title><p>The specific epithet “<italic><tp:taxon-name><tp:taxon-name-part taxon-name-part-type="genus" reg="Calanthe"/><tp:taxon-name-part taxon-name-part-type="species" reg="sieboldopsis">sieboldopsis</tp:taxon-name-part></tp:taxon-name></italic>” is a combination of two phrases “<italic>siebold</italic>” (which is derived from the specific epithet of the species <italic><tp:taxon-name><tp:taxon-name-part taxon-name-part-type="genus" reg="Calanthe">C.</tp:taxon-name-part> <tp:taxon-name-part taxon-name-part-type="species" reg="sieboldii">sieboldii</tp:taxon-name-part></tp:taxon-name></italic>) and “<italic>opsis</italic>” (which means resembling), indicating that <italic><tp:taxon-name><tp:taxon-name-part taxon-name-part-type="genus" reg="Calanthe">C.</tp:taxon-name-part> <tp:taxon-name-part taxon-name-part-type="species" reg="sieboldopsis">sieboldopsis</tp:taxon-name-part></tp:taxon-name></italic> is most similar to <italic><tp:taxon-name><tp:taxon-name-part taxon-name-part-type="genus" reg="Calanthe">C.</tp:taxon-name-part> <tp:taxon-name-part taxon-name-part-type="species" reg="sieboldii">sieboldii</tp:taxon-name-part></tp:taxon-name></italic>.</p></tp:treatment-sec><tp:treatment-sec sec-type="Preliminary conservation assessment" id="SECID0EKAAE"><title>Preliminary conservation assessment.</title><p>The species is only known from two separate localities in the Luoxiao Mountains range: one is in the Jinggangshan National Nature Reserve of Jiangxi Province, where its habitat is well protected and 21 mature individuals were counted; the second locality in Xianyueshan Mountain of Liling City, Hunan Province, is not located in a nature reserve and only five flowering individuals have been found. Based on our observations, deforestation is the main threat to the Hunan population. Though there are probably other populations that have not been discovered in the Luoxiao Mountains or adjacent regions, we have carried out thorough field surveys in Jiangxi Province for more than 10 years and, so far, found that the total mature individuals of <italic><tp:taxon-name><tp:taxon-name-part taxon-name-part-type="genus" reg="Calanthe">C.</tp:taxon-name-part> <tp:taxon-name-part taxon-name-part-type="species" reg="sieboldopsis">sieboldopsis</tp:taxon-name-part></tp:taxon-name></italic> are much less than 50, thus the new species should be categorised as critically endangered (CR) under criteria D, following the <italic>Guidelines for Using the IUCN Red List Categories and Criteria</italic> (<xref ref-type="bibr" rid="B6">IUCN 2019</xref>).</p></tp:treatment-sec><tp:treatment-sec sec-type="material" id="SECID0EBBAE"><title>Other specimens examined.</title><p><italic><tp:taxon-name><tp:taxon-name-part taxon-name-part-type="genus" reg="Calanthe">Calanthe</tp:taxon-name-part> <tp:taxon-name-part taxon-name-part-type="species" reg="sieboldopsis">sieboldopsis</tp:taxon-name-part></tp:taxon-name></italic>: China. Hunan Province: Liling City, Xianyueshan Mountain, in the valley, <named-content xmlns:xlink="http://www.w3.org/1999/xlink" content-type="dwc:verbatimCoordinates" xlink:type="simple"><named-content content-type="geo-json" specific-use="{&#34;type&#34;:&#34;Point&#34;,&#34;coordinates&#34;:[113.456111,27.633889]}" id="NCID0EVBAE" xlink:type="simple">27°38'02"N, 113°27'22"E</named-content></named-content>, 410 m a.s.l., 11 April 2018, <italic>B.Y.Yang 119</italic> (JXU!); Jiangxi Province: Ji’an City, Jinggangshan National Nature Reserve, <named-content xmlns:xlink="http://www.w3.org/1999/xlink" content-type="dwc:verbatimCoordinates" xlink:type="simple"><named-content content-type="geo-json" specific-use="{&#34;type&#34;:&#34;Point&#34;,&#34;coordinates&#34;:[114.583889,26.421389]}" id="NCID0E6BAE" xlink:type="simple">26°25'17"N, 114°35'02"E</named-content></named-content>, 540 m a.s.l., 25 April 2018, <italic>B.Y.Yang 122</italic> (JXU!); <italic>ditto</italic>, 10 April 2019, <italic>B.Y.Yang 151</italic> (JXU!).</p><p><italic><tp:taxon-name><tp:taxon-name-part taxon-name-part-type="genus" reg="Calanthe">Calanthe</tp:taxon-name-part> <tp:taxon-name-part taxon-name-part-type="species" reg="sieboldii">sieboldii</tp:taxon-name-part></tp:taxon-name></italic>: China. Hubei Province: Shennongjia Forestry District, Shennongjia National Nature Reserve, roadside, <named-content xmlns:xlink="http://www.w3.org/1999/xlink" content-type="dwc:verbatimCoordinates" xlink:type="simple"><named-content content-type="geo-json" specific-use="{&#34;type&#34;:&#34;Point&#34;,&#34;coordinates&#34;:[110.581944,31.397500]}" id="NCID0E1CAE" xlink:type="simple">31°23'51"N, 110°34'55"E</named-content></named-content>, 475 m a.s.l., 11 August 2008, <italic>D.G.Zhang zdg7268</italic> (JIU!); Shennongjia Forestry District, Yangri Village, mountain slope, in evergreen broad-leaf forests, ca. 2000 m a.s.l., 15 May 2012, <italic>D.G.Zhang zdg6189</italic> (JIU!); Hunan Province: Linwu County, Xishan National Forest Park, in evergreen broad-leaf forests, 570 m a.s.l., 4 April 2014, <italic>X.L.Yu et al. 140404</italic> (six sheets, CSFI!); Jiangxi Province: Ji’an City, Qingyuan District, Tianmashan Mountain, in forests, <named-content xmlns:xlink="http://www.w3.org/1999/xlink" content-type="dwc:verbatimCoordinates" xlink:type="simple"><named-content content-type="geo-json" specific-use="{&#34;type&#34;:&#34;Point&#34;,&#34;coordinates&#34;:[115.405278,26.681667]}" id="NCID0EIDAE" xlink:type="simple">26°40'54"N, 115°24'19"E</named-content></named-content>, 560 m a.s.l., 15 April 2015, <italic>B.Y.Yang JA201504017</italic> (JXU!); <italic>ditto</italic>, 22 April 2019, <italic>B.Y.Yang 154</italic> (JXU!); Taiwan Province: Xinzhu County, Jianshi Town, along Shihlu Historic Road, near Paishih Drawbridge, on steep rocky slope, <named-content xmlns:xlink="http://www.w3.org/1999/xlink" content-type="dwc:verbatimCoordinates" xlink:type="simple"><named-content content-type="geo-json" specific-use="{&#34;type&#34;:&#34;Point&#34;,&#34;coordinates&#34;:[121.227222,24.555000]}" id="NCID0EWDAE" xlink:type="simple">24°33'18"N, 121°13'38"E</named-content></named-content>, 1420 m a.s.l., 21 February 2002, <italic>Y.Y.Huang 979</italic> (HAST!); <italic>ditto</italic>, Jianshi Town, Litungshan Mountain, way to Nalo-Yulao, 7 March 1987, <italic>H.J.Su 7772</italic> (HAST!).</p></tp:treatment-sec><tp:treatment-sec sec-type="notes" id="SECID0EBEAE"><title>Note.</title><p>When preparing the <tp:taxon-name><tp:taxon-name-part taxon-name-part-type="family">Orchidaceae</tp:taxon-name-part></tp:taxon-name> account for <italic>Flora of Jiangxi</italic>, we have carried out many years of field surveys, resulting in the discovery of a large number of new records for Jiangxi and a few taxa new to science (e.g. <xref ref-type="bibr" rid="B14">Yang et al. 2017</xref>, <xref ref-type="bibr" rid="B12">Wang et al. 2018</xref>). In <italic><tp:taxon-name><tp:taxon-name-part taxon-name-part-type="genus" reg="Calanthe">Calanthe</tp:taxon-name-part></tp:taxon-name></italic>, 11 species have been found in Jiangxi Province, including the new species <italic><tp:taxon-name><tp:taxon-name-part taxon-name-part-type="genus" reg="Calanthe">C.</tp:taxon-name-part> <tp:taxon-name-part taxon-name-part-type="species" reg="sieboldopsis">sieboldopsis</tp:taxon-name-part></tp:taxon-name></italic> and the newly-recorded <italic><tp:taxon-name><tp:taxon-name-part taxon-name-part-type="genus" reg="Calanthe">C.</tp:taxon-name-part> <tp:taxon-name-part taxon-name-part-type="species" reg="sieboldii">sieboldii</tp:taxon-name-part></tp:taxon-name></italic> (<xref ref-type="bibr" rid="B12">Wang et al. 2018</xref>). Though in the latest revision of the genus <italic><tp:taxon-name><tp:taxon-name-part taxon-name-part-type="genus" reg="Calanthe">Calanthe</tp:taxon-name-part></tp:taxon-name></italic>, <italic><tp:taxon-name><tp:taxon-name-part taxon-name-part-type="genus" reg="Calanthe">C.</tp:taxon-name-part> <tp:taxon-name-part taxon-name-part-type="species" reg="sieboldii">sieboldii</tp:taxon-name-part></tp:taxon-name></italic> was reduced as a synonym of <italic><tp:taxon-name><tp:taxon-name-part taxon-name-part-type="genus" reg="Calanthe">C.</tp:taxon-name-part> <tp:taxon-name-part taxon-name-part-type="species" reg="striata">striata</tp:taxon-name-part></tp:taxon-name></italic> Lindl. (<xref ref-type="bibr" rid="B3">Clayton and Cribb 2013</xref>), this taxonomic treatment was not widely accepted in recent literature (e.g. <xref ref-type="bibr" rid="B16">Zhai et al. 2014</xref>; <xref ref-type="bibr" rid="B17">Zhou et al. 2016</xref>; <xref ref-type="bibr" rid="B7">Jin et al. 2019</xref>), thus we here recognise <italic><tp:taxon-name><tp:taxon-name-part taxon-name-part-type="genus" reg="Calanthe">C.</tp:taxon-name-part> <tp:taxon-name-part taxon-name-part-type="species" reg="sieboldii">sieboldii</tp:taxon-name-part></tp:taxon-name></italic> as a separate species. <italic><tp:taxon-name><tp:taxon-name-part taxon-name-part-type="genus" reg="Calanthe">Calanthe</tp:taxon-name-part> <tp:taxon-name-part taxon-name-part-type="species" reg="sieboldii">sieboldii</tp:taxon-name-part></tp:taxon-name></italic> was previously mainly reported from Ryukyu Islands of Japan, from Korea and from Hunan and Taiwan provinces of China (<xref ref-type="bibr" rid="B2">Chen et al. 2009</xref>), but it was recently discovered from Shennongjia National Nature Reserve of Hubei Province (<xref ref-type="bibr" rid="B13">Xie et al. 2017</xref>) and Ji’an City of Jiangxi Province (<xref ref-type="bibr" rid="B12">Wang et al. 2018</xref>) (Figure <xref ref-type="fig" rid="F3">3</xref>). <italic><tp:taxon-name><tp:taxon-name-part taxon-name-part-type="genus" reg="Calanthe">Calanthe</tp:taxon-name-part> <tp:taxon-name-part taxon-name-part-type="species" reg="sieboldopsis">sieboldopsis</tp:taxon-name-part></tp:taxon-name></italic> is superficially most similar to <italic><tp:taxon-name><tp:taxon-name-part taxon-name-part-type="genus" reg="Calanthe">C.</tp:taxon-name-part> <tp:taxon-name-part taxon-name-part-type="species" reg="sieboldii">sieboldii</tp:taxon-name-part></tp:taxon-name></italic> because both of them are characterised by having large bright yellow flowers, but they are clearly different from each other in flower size, spur length, shape and characteristics of mid-lobes of lips and pollinia size (Figure <xref ref-type="fig" rid="F1">1</xref>). Amongst these differences, the shape of the lip mid-lobe and the characteristics of the disc could be used as the main identification trait to distinguish the two species.</p></tp:treatment-sec><tp:treatment-sec><!--Section generated to contain objects referenced in tp:taxon-treatment.--><fig id="F1" position="float" orientation="portrait"><object-id xmlns:xlink="http://www.w3.org/1999/xlink" content-type="doi" xlink:type="simple">10.3897/phytokeys.145.49386.figure1</object-id><object-id xmlns:xlink="http://www.w3.org/1999/xlink" content-type="arpha" xlink:type="simple">0202CC3F-278F-5D83-8C0A-C0E5BF679218</object-id><label>Figure 1.</label><caption><p>Morphological comparison between <italic><tp:taxon-name><tp:taxon-name-part taxon-name-part-type="genus" reg="Calanthe">Calanthe</tp:taxon-name-part> <tp:taxon-name-part taxon-name-part-type="species" reg="sieboldopsis">sieboldopsis</tp:taxon-name-part></tp:taxon-name></italic> B.Y.Yang &amp; Bo Li, sp. nov. (<bold>A–F</bold>) and <italic><tp:taxon-name><tp:taxon-name-part taxon-name-part-type="genus" reg="Calanthe">C.</tp:taxon-name-part> <tp:taxon-name-part taxon-name-part-type="species" reg="sieboldii">sieboldii</tp:taxon-name-part></tp:taxon-name></italic> Decne. ex Regel (<bold>a–f</bold>) <bold>A, a</bold> habit <bold>B, b</bold> pollinia <bold>C, c</bold> flowers <bold>D, d</bold> column (top view) and base of lips <bold>E, e</bold> column (lateral view) and spur <bold>F, f</bold> dissection of a flower.</p></caption><graphic xmlns:xlink="http://www.w3.org/1999/xlink" xlink:href="phytokeys-145-037-g001.jpg" position="float" orientation="portrait" xlink:type="simple" id="oo_398925.jpg"><uri content-type="original_file" xlink:type="simple">https://binary.pensoft.net/fig/398925</uri></graphic></fig></tp:treatment-sec><ref-list><ref id="B6"><mixed-citation xmlns:xlink="http://www.w3.org/1999/xlink" xlink:type="simple"><institution xlink:type="simple">IUCN</institution> (<year>2019</year>) Guidelines for using the IUCN Red List Categories and Criteria. Version 14. <ext-link xlink:type="simple" ext-link-type="uri" xlink:href="https://www.iucnredlist.org/resources/redlistguidelines">https://www.iucnredlist.org/resources/redlistguidelines</ext-link> [accessed: August 2019]</mixed-citation></ref><ref id="B14"><mixed-citation xmlns:xlink="http://www.w3.org/1999/xlink" xlink:type="simple"><person-group><name name-style="western"><surname>Yang</surname><given-names>BY</given-names></name><name name-style="western"><surname>Xiao</surname><given-names>SH</given-names></name><name name-style="western"><surname>Jiang</surname><given-names>YW</given-names></name><name name-style="western"><surname>Luo</surname><given-names>HL</given-names></name><name name-style="western"><surname>Xiong</surname><given-names>DJ</given-names></name><name name-style="western"><surname>Zhai</surname><given-names>JW</given-names></name><name name-style="western"><surname>Li</surname><given-names>B</given-names></name></person-group> (<year>2017</year>) <article-title><italic><tp:taxon-name><tp:taxon-name-part taxon-name-part-type="genus">Danxiaorchis</tp:taxon-name-part> <tp:taxon-name-part taxon-name-part-type="species">yangii</tp:taxon-name-part></tp:taxon-name></italic> sp. nov. (<tp:taxon-name><tp:taxon-name-part taxon-name-part-type="family">Orchidaceae</tp:taxon-name-part></tp:taxon-name>: <tp:taxon-name><tp:taxon-name-part taxon-name-part-type="subfamily">Epidendroideae</tp:taxon-name-part></tp:taxon-name>), the second species of <italic><tp:taxon-name><tp:taxon-name-part taxon-name-part-type="genus">Danxiaorchis</tp:taxon-name-part></tp:taxon-name></italic>.</article-title><source>Phytotaxa</source><volume>306</volume>(<issue>4</issue>): <fpage>287</fpage>–<lpage>295</lpage>. <ext-link xlink:type="simple" ext-link-type="doi" xlink:href="10.11646/phytotaxa.306.4.5">https://doi.org/10.11646/phytotaxa.306.4.5</ext-link></mixed-citation></ref><ref id="B12"><mixed-citation xmlns:xlink="http://www.w3.org/1999/xlink" xlink:type="simple"><person-group><name name-style="western"><surname>Wang</surname><given-names>CW</given-names></name><name name-style="western"><surname>Liang</surname><given-names>YL</given-names></name><name name-style="western"><surname>Zhang</surname><given-names>Z</given-names></name><name name-style="western"><surname>Liao</surname><given-names>WB</given-names></name><name name-style="western"><surname>Huang</surname><given-names>WC</given-names></name><name name-style="western"><surname>Yang</surname><given-names>BY</given-names></name></person-group> (<year>2018</year>) <article-title>New records of <tp:taxon-name><tp:taxon-name-part taxon-name-part-type="family">Orchidaceae</tp:taxon-name-part></tp:taxon-name> in Jiangxi Province.</article-title><source>Journal of Forest and Environment</source><volume>38</volume>: <fpage>367</fpage>–<lpage>371</lpage>.</mixed-citation></ref><ref id="B3"><mixed-citation xmlns:xlink="http://www.w3.org/1999/xlink" xlink:type="simple"><person-group><name name-style="western"><surname>Clayton</surname><given-names>D</given-names></name><name name-style="western"><surname>Cribb</surname><given-names>P</given-names></name></person-group> (<year>2013</year>) <source>The Genus <italic><tp:taxon-name><tp:taxon-name-part taxon-name-part-type="genus">Calanthe</tp:taxon-name-part></tp:taxon-name></italic>.</source><publisher-name>Natural History Publications Borneo</publisher-name>, <publisher-loc>Malaysia, in association with Royal Botanic Gardens, Kew</publisher-loc>, <size units="page">411 pp</size>.</mixed-citation></ref><ref id="B16"><mixed-citation xmlns:xlink="http://www.w3.org/1999/xlink" xlink:type="simple"><person-group><name name-style="western"><surname>Zhai</surname><given-names>JW</given-names></name><name name-style="western"><surname>Zhang</surname><given-names>GQ</given-names></name><name name-style="western"><surname>Li</surname><given-names>L</given-names></name><name name-style="western"><surname>Wang</surname><given-names>MN</given-names></name><name name-style="western"><surname>Chen</surname><given-names>LJ</given-names></name><name name-style="western"><surname>Chung</surname><given-names>SW</given-names></name><name name-style="western"><surname>Rodríguez</surname><given-names>FJ</given-names></name><name name-style="western"><surname>Francisco-Ortega</surname><given-names>J</given-names></name><name name-style="western"><surname>Lan</surname><given-names>SR</given-names></name><name name-style="western"><surname>Xing</surname><given-names>FW</given-names></name><name name-style="western"><surname>Liu</surname><given-names>ZJ</given-names></name></person-group> (<year>2014</year>) <article-title>A new phylogenetic analysis sheds new light on the relationships in the <italic><tp:taxon-name><tp:taxon-name-part taxon-name-part-type="genus">Calanthe</tp:taxon-name-part></tp:taxon-name></italic> alliance (<tp:taxon-name><tp:taxon-name-part taxon-name-part-type="family">Orchidaceae</tp:taxon-name-part></tp:taxon-name>) in China.</article-title><source>Molecular Phylogenetics and Evolution</source><volume>77</volume>: <fpage>216</fpage>–<lpage>222</lpage>. <ext-link xlink:type="simple" ext-link-type="doi" xlink:href="10.1016/j.ympev.2014.04.005">https://doi.org/10.1016/j.ympev.2014.04.005</ext-link></mixed-citation></ref><ref id="B17"><mixed-citation xmlns:xlink="http://www.w3.org/1999/xlink" xlink:type="simple"><person-group><name name-style="western"><surname>Zhou</surname><given-names>XX</given-names></name><name name-style="western"><surname>Cheng</surname><given-names>ZQ</given-names></name><name name-style="western"><surname>Liu</surname><given-names>QX</given-names></name><name name-style="western"><surname>Zhang</surname><given-names>JL</given-names></name><name name-style="western"><surname>Hu</surname><given-names>AQ</given-names></name><name name-style="western"><surname>Huang</surname><given-names>MZ</given-names></name><name name-style="western"><surname>Hu</surname><given-names>C</given-names></name><name name-style="western"><surname>Tian</surname><given-names>HZ</given-names></name></person-group> (<year>2016</year>) <article-title>An updated checklist of <tp:taxon-name><tp:taxon-name-part taxon-name-part-type="family">Orchidaceae</tp:taxon-name-part></tp:taxon-name> for China, with two new national records.</article-title><source>Phytotaxa</source><volume>276</volume>(<issue>1</issue>): <fpage>1</fpage>–<lpage>148</lpage>. <ext-link xlink:type="simple" ext-link-type="doi" xlink:href="10.11646/phytotaxa.276.1.1">https://doi.org/10.11646/phytotaxa.276.1.1</ext-link></mixed-citation></ref><ref id="B7"><mixed-citation xmlns:xlink="http://www.w3.org/1999/xlink" xlink:type="simple"><person-group><name name-style="western"><surname>Jin</surname><given-names>XH</given-names></name><name name-style="western"><surname>Li</surname><given-names>JW</given-names></name><name name-style="western"><surname>Ye</surname><given-names>DP</given-names></name></person-group> (<year>2019</year>) <source>Atlas of native orchids in China.</source><publisher-name>Henan Science and Technology Press</publisher-name>, <publisher-loc>Zhengzhou</publisher-loc>, <size units="page">803 pp</size>.</mixed-citation></ref><ref id="B2"><mixed-citation xmlns:xlink="http://www.w3.org/1999/xlink" xlink:type="simple"><person-group><name name-style="western"><surname>Chen</surname><given-names>SC</given-names></name><name name-style="western"><surname>Cribb</surname><given-names>PJ</given-names></name><name name-style="western"><surname>Gale</surname><given-names>SW</given-names></name></person-group> (<year>2009</year>) <article-title><italic><tp:taxon-name><tp:taxon-name-part taxon-name-part-type="genus">Calanthe</tp:taxon-name-part></tp:taxon-name></italic>.</article-title> In: <person-group><name name-style="western"><surname>Wu</surname><given-names>CY</given-names></name><name name-style="western"><surname>Raven</surname><given-names>PH</given-names></name><name name-style="western"><surname>Hong</surname><given-names>DY</given-names></name></person-group> (<role>Eds</role>) <issue-title>Flora of China (Vol.</issue-title><source>25). Science Press, Beijing &amp; Missouri Botanical Garden Press, St. Louis</source>, <fpage>292</fpage>–<lpage>309</lpage>.</mixed-citation></ref><ref id="B13"><mixed-citation xmlns:xlink="http://www.w3.org/1999/xlink" xlink:type="simple"><person-group><name name-style="western"><surname>Xie</surname><given-names>D</given-names></name><name name-style="western"><surname>Zhang</surname><given-names>C</given-names></name><name name-style="western"><surname>Zhang</surname><given-names>MH</given-names></name><name name-style="western"><surname>Wu</surname><given-names>MH</given-names></name><name name-style="western"><surname>Zhang</surname><given-names>DG</given-names></name></person-group> (<year>2017</year>) <article-title>New records of monocotyledon plants in Hubei.</article-title><source>Xibei Zhiwu Xuebao</source><volume>37</volume>: <fpage>815</fpage>–<lpage>819</lpage>.</mixed-citation></ref></ref-list></tp:taxon-treatment>
